# Supplementary material for: Benzamides Substituted with Quinoline-Linked 1,2,4-Oxadiazole: Synthesis, Biological Activity and Toxicity to Zebrafish Embryo
Source: Molecules. 2022 Jun 20;27(12):3946. doi: 10.3390/molecules27123946 (PMC9229796; doi:10.3390/molecules27123946)
Supplement: Supplementary file 1 [file molecules-27-03946-s001.zip]

Archive with 1 entries (1 files):
- molecules-1760549-supplementary.pdf
